# Supplementary material for: Dengue Virus Replication Is Associated with Catecholamine Biosynthesis and Metabolism in Hepatocytes
Source: Viruses. 2022 Mar 9;14(3):564. doi: 10.3390/v14030564 (PMC8948859; doi:10.3390/v14030564)
Supplement: Supplementary file 1 [file viruses-14-00564-s001.zip]

Archive with 1 entries (1 files):
- viruses-1557112-supplementary.pdf
